# Supplementary material for: A Qualitative Analysis of UK Wetland Visitor Centres as a Health Resource
Source: Int J Environ Res Public Health. 2021 Aug 15;18(16):8629. doi: 10.3390/ijerph18168629 (PMC8392124; doi:10.3390/ijerph18168629)
Supplement: Supplementary file 1 [file ijerph-18-08629-s001.zip]

Archive with 1 entries (1 files):
- ijerph-1302481-supplementary.pdf
